# Supplementary material for: The edge-to-edge repair of the iatrogenic torrential tricuspid regurgitation complicating transvenous pacemaker lead extraction: a case series
Source: Eur Heart J Case Rep. 2026 Mar 6;10(3):ytag164. doi: 10.1093/ehjcr/ytag164 (PMC13008292; doi:10.1093/ehjcr/ytag164)
Supplement: ytag164_Supplementary_Data [file ytag164_supplementary_data.zip]

Archive with 17 entries (17 files):
- 1.mp4
- 10.mp4
- 11.mp4
- 12.mp4
- 13.mp4
- 14.mp4
- 15.mp4
- 16.mp4
- 2.mp4
- 3.mp4
- 4.mp4
- 5.mp4
- 6.mp4
- 7.mp4
- 8.mp4
- 9.mp4
- Supplementary Table 1 09.12.2025.docx
